# Supplementary material for: Evaluating the Compatibility of New Recombinant Protein Antigens (Trivalent NRRV) with a Mock Pentavalent Combination Vaccine Containing Whole-Cell Pertussis: Analytical and Formulation Challenges
Source: Vaccines (Basel). 2024 Jun 3;12(6):609. doi: 10.3390/vaccines12060609 (PMC11209613; doi:10.3390/vaccines12060609)
Supplement: Supplementary file 1 [file vaccines-12-00609-s001.zip]

Archive with 1 entries (1 files):
- vaccines-2979808-supplementary.pdf
